# Supplementary material for: Dmrt2 promotes transition of endochondral bone formation by linking Sox9 and Runx2
Source: Commun Biol. 2021 Mar 11;4:326. doi: 10.1038/s42003-021-01848-1 (PMC7952723; doi:10.1038/s42003-021-01848-1)
Supplement: Supplementary file 3 — Supplementary Data 1 [file 42003_2021_1848_MOESM3_ESM.xlsx]

## Sheet: Figure1
	Figure1 e					Figure1 f					Figure1 g
	Col2a1	Cont	Sox9	Sox569		Col2a1	Cont	Sox9	Sox569		Col2a1	Cont	Sox9	Sox569
		1.04756	10.9506	13.2806			1.47187	172.864	261.252			1.37819	3.97509	46.0871
		0.958557	10.6234	14.2055			0.677862	171.303	233.687			0.913168	3.35653	36.7442
		0.993878	10.3737	12.4528			0.850268	182.37	197.374			0.708641	3.53754	32.318
	Ave	0.999998	10.6492	13.313		Ave	1	175.512	230.771		Ave	0.999999	3.62305	38.3831
	SD	0.0448155	0.289312	0.876776		SD	0.417645	5.99004	32.0387		SD	0.343115	0.318023	7.02935
	Dmrt2	Cont	Sox9	Sox569		Dmrt2	Cont	Sox9	Sox569		Dmrt2	Cont	Sox9	Sox569
		0.998464	1.25145	6.55084			0.926752	0.842428	10.0427			1.80846	0.421426	10.8879
		1.03079	1.16769	7.36261			1.23723	0.765538	9.47362			0.395387	0.273586	9.16472
		0.970743	1.2102	6.15778			0.83602	0.878515	7.51886			0.796154	1.12542	8.45763
	Ave	0.999998	1.20978	6.69041		Ave	1	0.828827	9.01172		Ave	0.999999	0.60681	9.5034
	SD	0.0300518	0.0418821	0.61442		SD	0.210395	0.0577034	1.32379		SD	0.728256	0.45517	1.25002

## Sheet: Figure2
	Figure2a	Col2a1
			1 Brain	2 Lung	3 Stomach	4 Liver	5 Kidney	7 Heart	8 Limb	9 Rib
		#1	0.652656	0.101708	0.126215	0.0341433	2.43713	0.0691865	10.4723	20.457
		#2	0.947326	0.0505697	0	0	2.70382	0.115816	19.1793	55.7814
		#3	1.40004	0.130557	0.0139199	0	2.7863	0.189889	17.0949	50.7404
		Ave	1.00001	0.0942779	0.0467117	0.0113811	2.64242	0.124964	15.5822	42.3263
		SD	0.376464	0.0405077	0.0692029	0.0197126	0.182505	0.0608689	4.54631	19.1063
		Dmrt2
			1 Brain	2 Lung	3 Stomach	4 Liver	5 Kidney	7 Heart	8 Limb	9 Rib
		#1	0.548467	1.02406	1.79634	0.676392	4.25945	0.572631	4.43378	3.32225
		#2	1.01186	0.330107	1.51031	0.342837	4.09974	0.192667	5.27812	4.509
		#3	1.43966	0.869123	1.90682	0.65775	5.15913	1.30082	2.96606	6.00179
		Ave	0.999996	0.741097	1.73782	0.558993	4.50611	0.688706	4.22599	4.61101
		SD	0.445714	0.364261	0.20463	0.187428	0.571147	0.563122	1.16996	1.34268
	Figure2b	Col2a1	Day1	Day7	Day14		Dmrt2	Day1	Day7	Day14
			1.09517	13.1223	193.428			1.11925	6.2919	9.06687
			1.01533	5.90754	82.093			1.00578	3.65973	10.2277
			0.889495	8.23747	128.252			0.874976	4.13928	9.41652
		Ave	1	9.08911	134.591		Ave	1	4.69697	9.57035
		SD	0.103692	3.68202	55.9377		SD	0.122238	1.4019	0.595486

## Sheet: Figure3
	Figure3b		miniP					miniP-Sox9-BE
			Cont	Sox5	Sox6	Sox9	Sox569	Cont	Sox5	Sox6	Sox9	Sox569
			0.823052	1.13751	1.10779	1.70032	1.48414	1.54532	1.41126	1.47327	3.11963	3.9763
			0.983889	1.13198	0.989394	1.89603	1.80159	1.63788	1.62043	1.67314	4.24845	5.17485
			1.04715	1.08961	1.02974	1.83255	1.5737	1.50549	2.45284	1.59328	3.58318	4.68388
			1.14584	1.14464	1.00137	1.79413	1.56393	1.46366	1.42975	1.54065	3.64441	4.42038
		Ave	0.999984	1.12593	1.03207	1.80575	1.60584	1.53809	1.72857	1.57008	3.64892	4.56385
		SD	0.135479	0.0247645	0.0532385	0.0818921	0.136526	0.0744121	0.492016	0.0844566	0.463295	0.501177
	Figure3d		Day1	Day14-ITS
			0.0339047	0.491848
			0.0370311	0.570077
			0.0347001	0.509309
		Ave	0.0352119	0.523745
		SD	0.00162484	0.0410635

## Sheet: Figure4
	Figure4d	(mm)	WT	Dmrt2-/-			Figure4j	(%)	WT	Dmrt2-/-
		#1	4.092	3.587				#1	22.372	14.841
		#2	4.044	3.656				#2	15.625	18.4127
		#3	3.97	3.5				#3	17.0163	14.3411
		#4	4.114	3.587				#4	16.3522	18.9103
		#5	4.185	3.989				#5	22.3565	12.2744
		#6		3.599				#6	15.4519	9.91379
		#7		4.077				#7	14.9425	14.9758
		Ave	4.081	3.71357				Ave	18.1956	14.8099
		SD	0.080181	0.224364				SD	3.27658	3.17391

## Sheet: Figure5
Figure5c
	The length of Col2a1 positive resting and proliferating zone (mm)					The length of Ihh positive zone (mm)					The length of Col10a1 positive zone (mm)
		WT	Dmrt2-/-				WT	Dmrt2-/-				WT	Dmrt2-/-
		643	671				96	100				501	289
		708	783				104	78				358	389
		677	856				124	90				489	324
		754	821				124	69				342	330
		738	697				131	84				501	249
		778					121					411
	Ave	716.333	765.6			Ave	116.667	84.2			Ave	433.667	316.2
	SD	50.3693	79.3713			SD	13.5597	11.7558			SD	73.1729	51.9779

## Sheet: Figure6
	Figure6a				Figure6f
	Ihh	Cont	Dmrt2		Ihh	Cont	Dmrt2	Runx2	Runx2+Dmrt2
		0.942716	2.29838			1.24431	1.46813	4.37374	11.5942
		0.903264	2.25946			0.905269	1.34223	4.33127	10.9591
		1.15402	2.95492			0.850434	1.63841	4.16197	12.4235
	Ave	1	2.50425		Ave	1	1.48292	4.28899	11.6589
	SD	0.134836	0.390773		SD	0.213343	0.148647	0.112037	0.734368

## Sheet: Figure7
	Figue7d				Figue7f
		WT	Dmrt2-/-			WT		Dmrt2-/-
		1.05281	0.527429			Cont	Runx2	Cont	Runx2
		1.01044	0.403259			1.13343	52.8625	0.922763	47.1344
		0.936746	0.529735			0.93409	67.9119	1.02643	44.8128
	Ave	0.999998	0.486808			0.933943	65.9916	1.22378	42.7764
	SD	0.0587316	0.0723645		Ave	1.00049	62.2553	1.05766	44.9079
					SD	0.115133	8.19089	0.152916	2.18053

## Sheet: Supple Figure1
	Ihh	Cont	Sox569		Col10a1	Cont	Sox569		Mmp13	Cont	Sox569
		1.11413	6.62337			1.81003	26.8129			1.61368	5.4471
		0.920239	6.39396			0	21.5374			0	3.58513
		0.96563	7.10325			1.18997	22.7833			1.38632	4.51907
	Ave	1	6.70686		Ave	1	23.7112		Ave	1	4.5171
	SD	0.101412	0.361944		SD	0.919847	2.75748		SD	0.873454	0.930985

## Sheet: Supple Figure2
		Ihh	Cont	Sox569		Col10a1	Cont	Sox569
			0.79632	2.65812			1.57507	0.865393
			1.24504	2.85038			0.824367	1.19951
			0.95866	3.20068			0.600632	0.865393
		Ave	1.00001	2.90306		Ave	1.00002	1.19951
		SD	0.227197	0.275093		SD	0.510414	0.192905

## Sheet: Supple Figure8
		Supplementary Figure 8
		Alpl	Cont	Dmrt2	Runx2	Runx2+Dmrt2
			0.991904	1.22919	36.395	49.5795
			0.99087	1.22447	35.4782	49.8884
			1.01723	1.22387	38.6961	51.7061
		Ave	1	1.22584	36.8564	50.3913
		SD	0.0149306	0.00291308	1.65783	1.14905
		Col10a1	Cont	Dmrt2	Runx2	Runx2+Dmrt2
			0.995878	3.81987	0.628303	8.4227
			0.996989	4.523	0.650516	7.59351
			1.00713	3.97256	0.63395	7.72605
		Ave	1	4.10515	0.63759	7.91409
		SD	0.00620286	0.369841	0.0115451	0.445431
		Tcf7	Cont	Dmrt2	Runx2	Runx2+Dmrt2
			0.939907	2.05016	1.74731	5.31042
			0.897329	1.83937	2.10709	5.99778
			1.16276	1.88664	1.93546	6.02132
		Ave	1	1.92539	1.92995	5.77651
		SD	0.142556	0.110608	0.179952	0.403814
